# Supplementary material for: Therapeutic Efficacy of Dual-Targeting Nanoparticles with Low Immunogenicity in the Treatment of Rheumatoid Arthritis
Source: J Funct Biomater. 2026 May 6;17(5):228. doi: 10.3390/jfb17050228 (PMC13208255; doi:10.3390/jfb17050228)
Supplement: Supplementary file 1 [file jfb-17-00228-s001.zip]

Archive with 1 entries (1 files):
- jfb-4270545-supplementary.pdf
